# Supplementary material for: Measuring What Matters: RECIST Response Does Not Predict HRQoL in Early-Phase Clinical Trials
Source: Cancers (Basel). 2026 Apr 14;18(8):1242. doi: 10.3390/cancers18081242 (PMC13115314; doi:10.3390/cancers18081242)
Supplement: Supplementary file 1 [file cancers-18-01242-s001.zip]

Archive with 2 entries (2 files):
- Supplementary tables.pdf
- Supplementary File S1. EORTC QCL-C30 v3 questionnaire.pdf
